# Supplementary material for: Effect of Thiophene Insertion on X-Shaped Anthracene-Based Hole-Transporting Materials in Perovskite Solar Cells
Source: Polymers (Basel). 2022 Apr 13;14(8):1580. doi: 10.3390/polym14081580 (PMC9024987; doi:10.3390/polym14081580)
Supplement: Supplementary file 1 [file polymers-14-01580-s001.zip]

Archive with 1 entries (1 files):
- polymers-1659389-supplementary.pdf
